# Supplementary material for: Effects of Global and Specific DNA-Binding Proteins on Transcriptional Regulation of the E. coli bgl Operon
Source: Int J Mol Sci. 2022 Sep 7;23(18):10343. doi: 10.3390/ijms231810343 (PMC9499468; doi:10.3390/ijms231810343)
Supplement: Supplementary file 1 [file ijms-23-10343-s001.zip]

Archive with 1 entries (1 files):
- ijms-1869932-supplementary.pdf
